# Supplementary material for: Long Non-Coding RNA AL139385.1 as a Novel Prognostic Biomarker in Lung Adenocarcinoma
Source: Front Oncol. 2022 May 16;12:905871. doi: 10.3389/fonc.2022.905871 (PMC9149219; doi:10.3389/fonc.2022.905871)
Supplement: Supplementary file 1 [file Table_1.xls]

#please cite:
#Zhou KR, Liu S, Cai L, et al. ENCORI: The Encyclopedia of RNA Interactomes.
#2.Li JH, et al.starBase v2.0: decoding miRNA-ceRNA, miRNA-ncRNA and protein-RNA interaction networks from large-scale CLIP-Seq data , Nucleic Acids Res. 2014 Jan;42:D92-7.
miRNAid	miRNAname	geneID	geneName	geneType	chromosome	start	end	strand	clipExpNum	degraExpNum	RBP	merClass	miRseq	align	targetSeq	pancancerNum
MIMAT0004797	hsa-miR-582-3p	ENSG00000275880	AL139385.1	antisense	chr13	111265597	111265618	-	1	0	AGO1	8mer	ccaagucaACAAGUUGGUCAAu	| | :||||||||	caggaaacUCUGUAACCAGUUa	6
MIMAT0000442	hsa-miR-9-3p	ENSG00000275880	AL139385.1	antisense	chr13	111265626	111265647	-	1	0	AGO1	7mer-m8	ugaAAGCCAAUAGAUCGAAAUa	| | || | : |||||||	aacUACAGUAACUGAGCUUUAc	4
MIMAT0019864	hsa-miR-3064-5p	ENSG00000275880	AL139385.1	antisense	chr13	111265842	111265866	-	1	0	AGO1-4	7mer-m8	aaCGUGU-GGU--GUU-GUCGGUCu	|:|:| :|| ||| |||||||	aaGUAUAUUCAGUCAAGCAGCCAGu	1
MIMAT0025464	hsa-miR-6504-5p	ENSG00000275880	AL139385.1	antisense	chr13	111265842	111265866	-	1	0	AGO1-4	7mer-m8	gaCGUA-AUGUC-GU--GUCGGUCu	|:|| | ||| || |||||||	aaGUAUAUUCAGUCAAGCAGCCAGu	0
MIMAT0014999	hsa-miR-378b	ENSG00000275880	AL139385.1	antisense	chr13	111265883	111265901	-	1	0	AGO1-4	7mer-m8	aagacGGAGGUUCAGGUCa	|| ||||||||	ucgacCCAGGAAGUCCAGc	0
MIMAT0018932	hsa-miR-378f	ENSG00000275880	AL139385.1	antisense	chr13	111265883	111265902	-	1	0	AGO1-4	7mer-m8	gaagaccgaggUUCAGGUCa	||||||||	cucgacccaggAAGUCCAGc	0
MIMAT0018984	hsa-miR-378h	ENSG00000275880	AL139385.1	antisense	chr13	111265883	111265903	-	1	0	AGO1-4	7mer-m8	gguagacuGUGGUUCAGGUCa	|| ||||||||	acucgaccCAGGAAGUCCAGc	1
MIMAT0019074	hsa-miR-378i	ENSG00000275880	AL139385.1	antisense	chr13	111265883	111265903	-	1	0	AGO1-4	7mer-m8	ggaagacugaggaUCAGGUCa	|||||||	acucgacccaggaAGUCCAGc	2
MIMAT0018927	hsa-miR-378e	ENSG00000275880	AL139385.1	antisense	chr13	111265883	111265904	-	1	0	AGO1-4	7mer-m8	agGA-CUGAG--GUUCAGGUCa	|| ||| | ||||||||	caCUCGACCCAGGAAGUCCAGc	0
MIMAT0018926	hsa-miR-378d	ENSG00000275880	AL139385.1	antisense	chr13	111265883	111265905	-	1	0	AGO1-4	7mer-m8	aaaGA-CUGAG--GUUCAGGUCa	|| ||| | ||||||||	ccaCUCGACCCAGGAAGUCCAGc	6
MIMAT0000732	hsa-miR-378a-3p	ENSG00000275880	AL139385.1	antisense	chr13	111265883	111265907	-	1	0	AGO1-4	7mer-m8	cggaaGA-CUGAG--GUUCAGGUCa	|| ||| | ||||||||	ccccaCUCGACCCAGGAAGUCCAGc	5
MIMAT0001339	hsa-miR-422a	ENSG00000275880	AL139385.1	antisense	chr13	111265883	111265907	-	1	0	AGO1-4	7mer-m8	cggaaGA-CUGGG--AUUCAGGUCa	|| ||||| ||||||||	ccccaCUCGACCCAGGAAGUCCAGc	0
MIMAT0016847	hsa-miR-378c	ENSG00000275880	AL139385.1	antisense	chr13	111265883	111265910	-	1	0	AGO1-4	7mer-m8	gguGAGAAGA-CUGAG--GUUCAGGUCa	| | || ||| | ||||||||	aguCCCCACUCGACCCAGGAAGUCCAGc	6
MIMAT0019776	hsa-miR-1343-3p	ENSG00000275880	AL139385.1	antisense	chr13	111265890	111265911	-	1	0	AGO1-4	8mer	cgcucucacgccCGGGGUCCUc	| |||||||	aaguccccacucGACCCAGGAa	2
MIMAT0027467	hsa-miR-6783-3p	ENSG00000275880	AL139385.1	antisense	chr13	111265890	111265911	-	1	0	AGO1-4	8mer	gaugucuccucuucGGGUCCUu	|||||||	aaguccccacucgaCCCAGGAa	4
MIMAT0002807	hsa-miR-491-5p	ENSG00000275880	AL139385.1	antisense	chr13	111265901	111265922	-	1	0	AGO1-4	7mer-m8	ggaguaccuucccaAGGGGUGa	|||||||	aaaaguucuccaagUCCCCACu	5
MIMAT0002814	hsa-miR-432-5p	ENSG00000275880	AL139385.1	antisense	chr13	111265908	111265930	-	1	0	AGO1-4	7mer-m8	gguggGUUACUGGAUGAGGUUCu	||: | | |||||||	uaagaCAGAAAAGUUCUCCAAGu	2
MIMAT0000449	hsa-miR-146a-5p	ENSG00000275880	AL139385.1	antisense	chr13	111265912	111265933	-	1	0	AGO1-4	7mer-m8	uuggguaccuuaagUCAAGAGu	|||||||	uuguaagacagaaaAGUUCUCc	9
MIMAT0002809	hsa-miR-146b-5p	ENSG00000275880	AL139385.1	antisense	chr13	111265912	111265933	-	1	0	AGO1-4	7mer-m8	ucggauaccuuaagUCAAGAGu	|||||||	uuguaagacagaaaAGUUCUCc	8
MIMAT0028216	hsa-miR-7153-5p	ENSG00000275880	AL139385.1	antisense	chr13	111265912	111265934	-	1	0	AGO1-4	7mer-m8	ggaugguguaaacagUCAAGAGu	|||||||	cuuguaagacagaaaAGUUCUCc	0
MIMAT0002888	hsa-miR-532-5p	ENSG00000275880	AL139385.1	antisense	chr13	111267462	111267486	-	1	0	AGO1-4	7mer-m8	ugCCAGGAU--GUGA-GUUCCGUAc	|| || | | || |||||||	gaGGCCCAAACCCCUGGAAGGCAUu	10
MIMAT0000077	hsa-miR-22-3p	ENSG00000275880	AL139385.1	antisense	chr13	111267502	111267521	-	1	0	AGO1-4	7mer-m8	ugucaagaAGUUGACCGUCGAa	|||: |||||||	gucucaggUCAG--GGCAGCUc	2
MIMAT0004911	hsa-miR-874-3p	ENSG00000275880	AL139385.1	antisense	chr13	111267505	111267526	-	1	0	AGO1-4	7mer-m8	agccagGGAGCCCGGUCCCGUc	:||| ||:|||||||	ccaccgUCUCAGGUCAGGGCAg	3
MIMAT0015056	hsa-miR-3179	ENSG00000275880	AL139385.1	antisense	chr13	111267531	111267552	-	1	0	AGO1-4	7mer-m8	ugcaaauuuaaagUGGGGAAGa	:|||||||	agcucgcugcgagGCCCCUUCg	0
MIMAT0000752	hsa-miR-328-3p	ENSG00000275880	AL139385.1	antisense	chr13	111267949	111267972	-	1	0	AGO1-4	7mer-m8	ugccuUCCCGUCU--CUCCCGGUc	|| | :|| |||||||	cccacAGCGAGGACCCAGGGCCAu	5
MIMAT0015049	hsa-miR-1193	ENSG00000275880	AL139385.1	antisense	chr13	111268019	111268042	-	1	0	AGO1-4	7mer-m8	cgugcaGUGGCCAGA-UGGUAGGg	|:| || | |||||||	ggccccCGCGCGUGUGACCAUCCc	1
MIMAT0017352	hsa-miR-2277-5p	ENSG00000275880	AL139385.1	antisense	chr13	111268031	111268055	-	1	0	AGO1-4	7mer-m8	cugaCCGUCGCGAGUC--GGGCGCGa	|||||: | |:| |||||||	cgacGGCAGUUC-CGGCCCCCGCGCg	4
